# Supplementary material for: Chinese organic rice transition spatial econometrics empirical analysis
Source: PLoS One. 2024 Apr 11;19(4):e0297784. doi: 10.1371/journal.pone.0297784 (PMC11008895; doi:10.1371/journal.pone.0297784)
Supplement: S1 File — (ZIP) [file pone.0297784.s001.zip]

Archive with 5 entries (4 files):
- Supporting Information/
- Supporting Information/Appendix.docx
- Supporting Information/Heilongjiang Province.xlsx
- Supporting Information/Jilin Province.xlsx
- Supporting Information/Liaoning Province.xlsx
