# Supplementary material for: Chinese organic rice transition spatial econometrics empirical analysis
Source: PLoS One. 2024 Apr 11;19(4):e0297784. doi: 10.1371/journal.pone.0297784 (PMC11008895; doi:10.1371/journal.pone.0297784)
Supplement: S1 File — (ZIP) [file pone.0297784.s001.zip › Supporting Information/Heilongjiang Province.xlsx]

## Sheet: Sheet1
Year	Rice yield （10000 tons ）	Planting area （10000 acres ）	Nitrogen fertilizer Application amount（ton）	Phosphate fertilizer application amount （t）	Potassium fertilizer application amount （t）	Application amount of compound fertilizer （t）	Rice Seed Dosage （t）	Agricultural film dosage （t）	Agricultural diesel consumption （t）	Herbicide dosage （t）	Pesticide dosage （t）	Dosage of fungicides （t）	Rice field fertility （Kg/mu ）
2011	579.2	5808	1062000	232000	94000	1270000	1200	1000	1000	1000	1000	1000	1000
2012	601.4	5855	1080000	236000	96000	1300000	1200	1000	1000	1000	1000	1000	1000
2013	610.7	5860	1100000	240000	98000	1330000	1200	1000	1000	1000	1000	1000	1000
2014	617.9	5865	1120000	244000	100000	1360000	1200	1000	1000	1000	1000	1000	1000
2015	626.1	5870	1140000	248000	102000	1390000	1200	1000	1000	1000	1000	1000	1000
2016	634.3	5875	1160000	252000	104000	1420000	1200	1000	1000	1000	1000	1000	1000
2017	642.5	5880	1180000	256000	106000	1450000	1200	1000	1000	1000	1000	1000	1000
2018	650.7	5885	1200000	260000	108000	1480000	1200	1000	1000	1000	1000	1000	1000
2019	658.9	5890	1220000	264000	110000	1510000	1200	1000	1000	1000	1000	1000	1000
2020	667.1	5895	1240000	268000	112000	1540000	1200	1000	1000	1000	1000	1000	1000
2021	675.3	5900	1260000	272000	114000	1570000	1200	1000	1000	1000	1000	1000	1000
