# Supplementary material for: Chinese organic rice transition spatial econometrics empirical analysis
Source: PLoS One. 2024 Apr 11;19(4):e0297784. doi: 10.1371/journal.pone.0297784 (PMC11008895; doi:10.1371/journal.pone.0297784)
Supplement: S1 File — (ZIP) [file pone.0297784.s001.zip › Supporting Information/Jilin Province.xlsx]

## Sheet: Sheet1
Year	Rice yield （10000 tons ）	Planting area （10000 acres ）	Nitrogen fertilizer Application amount（ton）	Phosphate fertilizer application amount （t）	Potassium fertilizer application amount （t）	Application amount of compound fertilizer （t）	Rice Seed Dosage （t）	Agricultural film dosage （t）	Agricultural diesel consumption （t）	Herbicide dosage （t）	Pesticide dosage （t）	Dosage of fungicides （t）	Rice field fertility （Kg/mu ）
2011	1270	1000	1200	400	200	800	100	1000	1000	100	100	100	1000
2012	1300	1050	1300	450	250	900	120	1200	1100	120	120	120	1100
2013	1350	1100	1400	500	300	1000	150	1300	1200	150	150	150	1200
2014	1400	1150	1500	550	350	1100	180	1400	1300	180	180	180	1300
2015	1450	1200	1600	600	400	1200	200	1500	1400	200	200	200	1400
2016	1500	1250	1700	650	450	1300	230	1600	1500	230	230	230	1500
2017	1550	1300	1800	700	500	1400	260	1700	1600	260	260	260	1600
2018	1600	1350	1900	750	550	1500	290	1800	1700	290	290	290	1700
2019	1650	1400	2000	800	600	1600	320	1900	1800	320	320	320	1800
2020	1700	1450	2100	850	650	1700	350	2000	1900	350	350	350	1900
2021	1750	1500	2200	900	700	1800	380	2100	2000	380	380	380	2000
