# Supplementary material for: Chinese organic rice transition spatial econometrics empirical analysis
Source: PLoS One. 2024 Apr 11;19(4):e0297784. doi: 10.1371/journal.pone.0297784 (PMC11008895; doi:10.1371/journal.pone.0297784)
Supplement: S1 File — (ZIP) [file pone.0297784.s001.zip › Supporting Information/Liaoning Province.xlsx]

## Sheet: Sheet1
Year	Rice yield （10000 tons ）	Planting area （10000 acres ）	Nitrogen fertilizer Application amount（ton）	Phosphate fertilizer application amount （t）	Potassium fertilizer application amount （t）	Application amount of compound fertilizer （t）	Rice Seed Dosage （t）	Agricultural film dosage （t）	Agricultural diesel consumption （t）	Herbicide dosage （t）	Pesticide dosage （t）	Dosage of fungicides （t）	Rice field fertility （Kg/mu ）
2011	109.8	47.9	54.6	10.7	3.9	16.4	0.7	2.5	5.7	0.3	0.2	0.2	77.3
2012	111.9	48.4	53.6	10.5	3.8	16.2	0.7	2.5	5.6	0.3	0.2	0.2	77.8
2013	112.8	48.5	52.6	10.3	3.7	15.9	0.7	2.5	5.5	0.3	0.2	0.2	78.3
2014	114.5	48.7	51.6	10.1	3.6	15.6	0.7	2.5	5.4	0.3	0.2	0.2	78.8
2015	116.2	48.9	50.6	9.9	3.5	15.3	0.7	2.5	5.3	0.3	0.2	0.2	79.3
2016	117.9	49.1	49.6	9.7	3.4	15	0.7	2.5	5.2	0.3	0.2	0.2	79.8
2017	119.6	49.3	48.6	9.5	3.3	14.7	0.7	2.5	5.1	0.3	0.2	0.2	80.3
2018	121.3	49.5	47.6	9.3	3.2	14.4	0.7	2.5	5	0.3	0.2	0.2	80.8
2019	123	49.7	46.6	9.1	3.1	14.1	0.7	2.5	4.9	0.3	0.2	0.2	81.3
2020	124.7	49.9	45.6	8.9	3	13.8	0.7	2.5	4.8	0.3	0.2	0.2	81.8
2021	126.4	50.1	44.6	8.7	2.9	13.5	0.7	2.5	4.7	0.3	0.2	0.2	82.3
